# Supplementary material for: Preoperative Psoas Muscle Index and Psoas Attenuation in Patients Undergoing Nephrectomy for Renal Cell Carcinoma: A Retrospective Cohort Study
Source: Medicina (Kaunas). 2026 Jun 14;62(6):1155. doi: 10.3390/medicina62061155 (PMC13303003; doi:10.3390/medicina62061155)
Supplement: Supplementary file 1 [file medicina-62-01155-s001.zip]

Archive with 1 entries (1 files):
- medicina-4295529-supplementary.pdf
